# Supplementary material for: Eupatorium lindleyanum DC Ameliorates Carbon Tetrachloride-Induced Hepatic Inflammation and Fibrotic Response in Mice
Source: Pharmaceuticals (Basel). 2025 Aug 20;18(8):1228. doi: 10.3390/ph18081228 (PMC12389491; doi:10.3390/ph18081228)
Supplement: Supplementary file 1 [file pharmaceuticals-18-01228-s001.zip]

Archive with 5 entries (4 files):
- pharmaceuticals-3790117-supplementary.zip-2/
- pharmaceuticals-3790117-supplementary.zip-2/supplementary figure 01.png
- pharmaceuticals-3790117-supplementary.zip-2/supplementary figure 02.jpg
- pharmaceuticals-3790117-supplementary.zip-2/supplementary figure 03.jpg
- pharmaceuticals-3790117-supplementary.zip-2/Supplementary Figure 04.pptx
